# Supplementary material for: Predicting the Need for Therapeutic Intervention and Mortality in Acute Pancreatitis: A Two-Center International Study Using Machine Learning
Source: J Pers Med. 2022 Apr 11;12(4):616. doi: 10.3390/jpm12040616 (PMC9031087; doi:10.3390/jpm12040616)
Supplement: Supplementary file 1 [file jpm-12-00616-s001.zip]

Archive with 1 entries (1 files):
- jpm-1648066-supplementary.pdf
